# Supplementary material for: T-REX17 is a transiently expressed non-coding RNA essential for human endoderm formation
Source: eLife. 2023 Jan 31;12:e83077. doi: 10.7554/eLife.83077 (PMC9889090; doi:10.7554/eLife.83077)
Supplement: Figure 1—figure supplement 1—source data 1. [file elife-83077-fig1-figsupp1-data1.zip]

Archive with 14 entries (13 files):
- Meissner_30-08-2022-RA-eLife-83077R1_Figure_1_figure_supplement_1_source_data_1/
- __MACOSX/._Meissner_30-08-2022-RA-eLife-83077R1_Figure_1_figure_supplement_1_source_data_1
- Meissner_30-08-2022-RA-eLife-83077R1_Figure_1_figure_supplement_1_source_data_1/eSOX17.2_genotyping_lower_panel_(yellow, spanning-primer).jpg
- __MACOSX/Meissner_30-08-2022-RA-eLife-83077R1_Figure_1_figure_supplement_1_source_data_1/._eSOX17.2_genotyping_lower_panel_(yellow, spanning-primer).jpg
- Meissner_30-08-2022-RA-eLife-83077R1_Figure_1_figure_supplement_1_source_data_1/eSOX17.2_genotyping_lower_panel_(yellow, spanning primer).scn
- __MACOSX/Meissner_30-08-2022-RA-eLife-83077R1_Figure_1_figure_supplement_1_source_data_1/._eSOX17.2_genotyping_lower_panel_(yellow, spanning primer).scn
- Meissner_30-08-2022-RA-eLife-83077R1_Figure_1_figure_supplement_1_source_data_1/eSOX17.2_genotyping_upper_panel_(blue, internal-primer)_unlabeled.tif
- __MACOSX/Meissner_30-08-2022-RA-eLife-83077R1_Figure_1_figure_supplement_1_source_data_1/._eSOX17.2_genotyping_upper_panel_(blue, internal-primer)_unlabeled.tif
- Meissner_30-08-2022-RA-eLife-83077R1_Figure_1_figure_supplement_1_source_data_1/eSOX17.2_genotyping_lower_panel_(yellow, spanning-primer)_unlabeled.tif
- __MACOSX/Meissner_30-08-2022-RA-eLife-83077R1_Figure_1_figure_supplement_1_source_data_1/._eSOX17.2_genotyping_lower_panel_(yellow, spanning-primer)_unlabeled.tif
- Meissner_30-08-2022-RA-eLife-83077R1_Figure_1_figure_supplement_1_source_data_1/eSOX17.2_genotyping_upper_panel_(blue, internal-primer).jpg
- __MACOSX/Meissner_30-08-2022-RA-eLife-83077R1_Figure_1_figure_supplement_1_source_data_1/._eSOX17.2_genotyping_upper_panel_(blue, internal-primer).jpg
- Meissner_30-08-2022-RA-eLife-83077R1_Figure_1_figure_supplement_1_source_data_1/eSOX17.2_genotyping_upper_panel_(blue, internal primer).scn
- __MACOSX/Meissner_30-08-2022-RA-eLife-83077R1_Figure_1_figure_supplement_1_source_data_1/._eSOX17.2_genotyping_upper_panel_(blue, internal primer).scn
