# Supplementary material for: T-REX17 is a transiently expressed non-coding RNA essential for human endoderm formation
Source: eLife. 2023 Jan 31;12:e83077. doi: 10.7554/eLife.83077 (PMC9889090; doi:10.7554/eLife.83077)
Supplement: Figure 2—figure supplement 1—source data 1. [file elife-83077-fig2-figsupp1-data1.zip]

Archive with 18 entries (17 files):
- Meissner_30-08-2022-RA-eLife-83077R1_Figure_2_figure_supplement_1_source_data_1/
- __MACOSX/._Meissner_30-08-2022-RA-eLife-83077R1_Figure_2_figure_supplement_1_source_data_1
- Meissner_30-08-2022-RA-eLife-83077R1_Figure_2_figure_supplement_1_source_data_1/Cell_fractionation_GAPDH_labeled.tif
- __MACOSX/Meissner_30-08-2022-RA-eLife-83077R1_Figure_2_figure_supplement_1_source_data_1/._Cell_fractionation_GAPDH_labeled.tif
- Meissner_30-08-2022-RA-eLife-83077R1_Figure_2_figure_supplement_1_source_data_1/Cell_fractionation_LNCSOX17.tif
- __MACOSX/Meissner_30-08-2022-RA-eLife-83077R1_Figure_2_figure_supplement_1_source_data_1/._Cell_fractionation_LNCSOX17.tif
- Meissner_30-08-2022-RA-eLife-83077R1_Figure_2_figure_supplement_1_source_data_1/Cell_fractionation_T-REX17_labeled.tif
- __MACOSX/Meissner_30-08-2022-RA-eLife-83077R1_Figure_2_figure_supplement_1_source_data_1/._Cell_fractionation_T-REX17_labeled.tif
- Meissner_30-08-2022-RA-eLife-83077R1_Figure_2_figure_supplement_1_source_data_1/Cell_fractionation_XIST_labeled.tif
- __MACOSX/Meissner_30-08-2022-RA-eLife-83077R1_Figure_2_figure_supplement_1_source_data_1/._Cell_fractionation_XIST_labeled.tif
- Meissner_30-08-2022-RA-eLife-83077R1_Figure_2_figure_supplement_1_source_data_1/Cell_fractionation_MALAT1.tif
- __MACOSX/Meissner_30-08-2022-RA-eLife-83077R1_Figure_2_figure_supplement_1_source_data_1/._Cell_fractionation_MALAT1.tif
- Meissner_30-08-2022-RA-eLife-83077R1_Figure_2_figure_supplement_1_source_data_1/Cell_fractionation_MALAT1_labeled.tif
- __MACOSX/Meissner_30-08-2022-RA-eLife-83077R1_Figure_2_figure_supplement_1_source_data_1/._Cell_fractionation_MALAT1_labeled.tif
- Meissner_30-08-2022-RA-eLife-83077R1_Figure_2_figure_supplement_1_source_data_1/Cell_fractionation_XIST.tif
- __MACOSX/Meissner_30-08-2022-RA-eLife-83077R1_Figure_2_figure_supplement_1_source_data_1/._Cell_fractionation_XIST.tif
- Meissner_30-08-2022-RA-eLife-83077R1_Figure_2_figure_supplement_1_source_data_1/Cell_fractionation_GAPDH.tif
- __MACOSX/Meissner_30-08-2022-RA-eLife-83077R1_Figure_2_figure_supplement_1_source_data_1/._Cell_fractionation_GAPDH.tif
