# Supplementary material for: T-REX17 is a transiently expressed non-coding RNA essential for human endoderm formation
Source: eLife. 2023 Jan 31;12:e83077. doi: 10.7554/eLife.83077 (PMC9889090; doi:10.7554/eLife.83077)
Supplement: Figure 2—figure supplement 1—source data 2. [file elife-83077-fig2-figsupp1-data2.zip]

Archive with 10 entries (6 files):
- 5'RACE/
- 5'RACE/EF30836930_EF30836930.ab1
- 5'RACE/EF30836931_EF30836931.ab1
- 5'RACE/EF30836932_EF30836932.ab1
- 5'RACE/EF30838691_EF30838691.ab1
- 3'RACE/
- 3'RACE/LNCSOX17_SP5_Ex2/
- 3'RACE/LNCSOX17_SP5_Ex2/EF30839442_EF30839442.ab1
- 3'RACE/LNCSOX17_SP5_Ex3/
- 3'RACE/LNCSOX17_SP5_Ex3/EF30839440_EF30839440.ab1
