# Supplementary material for: T-REX17 is a transiently expressed non-coding RNA essential for human endoderm formation
Source: eLife. 2023 Jan 31;12:e83077. doi: 10.7554/eLife.83077 (PMC9889090; doi:10.7554/eLife.83077)
Supplement: Figure 3—figure supplement 1—source data 1. [file elife-83077-fig3-figsupp1-data1.zip]

Archive with 26 entries (25 files):
- Meissner_30-08-2022-RA-eLife-83077R1_Figure_3_figure_supplement_1_source_data_1 (1)/
- __MACOSX/._Meissner_30-08-2022-RA-eLife-83077R1_Figure_3_figure_supplement_1_source_data_1 (1)
- Meissner_30-08-2022-RA-eLife-83077R1_Figure_3_figure_supplement_1_source_data_1 (1)/SOX17-KO_genotyping_labeled.jpg
- __MACOSX/Meissner_30-08-2022-RA-eLife-83077R1_Figure_3_figure_supplement_1_source_data_1 (1)/._SOX17-KO_genotyping_labeled.jpg
- Meissner_30-08-2022-RA-eLife-83077R1_Figure_3_figure_supplement_1_source_data_1 (1)/SOX17-KO_genotyping_raw.scn
- __MACOSX/Meissner_30-08-2022-RA-eLife-83077R1_Figure_3_figure_supplement_1_source_data_1 (1)/._SOX17-KO_genotyping_raw.scn
- Meissner_30-08-2022-RA-eLife-83077R1_Figure_3_figure_supplement_1_source_data_1 (1)/ePoly(A)-KI_genotyping_raw.scn
- __MACOSX/Meissner_30-08-2022-RA-eLife-83077R1_Figure_3_figure_supplement_1_source_data_1 (1)/._ePoly(A)-KI_genotyping_raw.scn
- Meissner_30-08-2022-RA-eLife-83077R1_Figure_3_figure_supplement_1_source_data_1 (1)/ePoly(A)-KI_genotyping_unlabeled.tif
- __MACOSX/Meissner_30-08-2022-RA-eLife-83077R1_Figure_3_figure_supplement_1_source_data_1 (1)/._ePoly(A)-KI_genotyping_unlabeled.tif
- Meissner_30-08-2022-RA-eLife-83077R1_Figure_3_figure_supplement_1_source_data_1 (1)/Day_0_(PSC, left)_+Day_5_(EN, right)_SOX17-WB_raw.scn
- __MACOSX/Meissner_30-08-2022-RA-eLife-83077R1_Figure_3_figure_supplement_1_source_data_1 (1)/._Day_0_(PSC, left)_+Day_5_(EN, right)_SOX17-WB_raw.scn
- Meissner_30-08-2022-RA-eLife-83077R1_Figure_3_figure_supplement_1_source_data_1 (1)/Day_0_(PSC, left)_+Day_5_(EN, right)_SOX17-WB_labeled.jpg
- __MACOSX/Meissner_30-08-2022-RA-eLife-83077R1_Figure_3_figure_supplement_1_source_data_1 (1)/._Day_0_(PSC, left)_+Day_5_(EN, right)_SOX17-WB_labeled.jpg
- Meissner_30-08-2022-RA-eLife-83077R1_Figure_3_figure_supplement_1_source_data_1 (1)/SOX17-KO_genotyping_unlabeled.tif
- __MACOSX/Meissner_30-08-2022-RA-eLife-83077R1_Figure_3_figure_supplement_1_source_data_1 (1)/._SOX17-KO_genotyping_unlabeled.tif
- Meissner_30-08-2022-RA-eLife-83077R1_Figure_3_figure_supplement_1_source_data_1 (1)/Day_0_(PSC, left)_+Day_5_(EN, right)_LAMIN-B-WB_unlabeled.tif
- __MACOSX/Meissner_30-08-2022-RA-eLife-83077R1_Figure_3_figure_supplement_1_source_data_1 (1)/._Day_0_(PSC, left)_+Day_5_(EN, right)_LAMIN-B-WB_unlabeled.tif
- Meissner_30-08-2022-RA-eLife-83077R1_Figure_3_figure_supplement_1_source_data_1 (1)/Day_0_(PSC, left)_+Day_5_(EN, right)_LAMIN-B-WB_raw.scn
- __MACOSX/Meissner_30-08-2022-RA-eLife-83077R1_Figure_3_figure_supplement_1_source_data_1 (1)/._Day_0_(PSC, left)_+Day_5_(EN, right)_LAMIN-B-WB_raw.scn
- Meissner_30-08-2022-RA-eLife-83077R1_Figure_3_figure_supplement_1_source_data_1 (1)/Day_0_(PSC, left)_+Day_5_(EN, right)_SOX17-WB_unlabeled.tif
- __MACOSX/Meissner_30-08-2022-RA-eLife-83077R1_Figure_3_figure_supplement_1_source_data_1 (1)/._Day_0_(PSC, left)_+Day_5_(EN, right)_SOX17-WB_unlabeled.tif
- Meissner_30-08-2022-RA-eLife-83077R1_Figure_3_figure_supplement_1_source_data_1 (1)/ePoly(A)-KI_genotyping_labeled.jpg
- __MACOSX/Meissner_30-08-2022-RA-eLife-83077R1_Figure_3_figure_supplement_1_source_data_1 (1)/._ePoly(A)-KI_genotyping_labeled.jpg
- Meissner_30-08-2022-RA-eLife-83077R1_Figure_3_figure_supplement_1_source_data_1 (1)/Day_0_(PSC, left)_+Day_5_(EN, right)_LAMIN-B-WB_labeled.jpg
- __MACOSX/Meissner_30-08-2022-RA-eLife-83077R1_Figure_3_figure_supplement_1_source_data_1 (1)/._Day_0_(PSC, left)_+Day_5_(EN, right)_LAMIN-B-WB_labeled.jpg
