# Supplementary material for: T-REX17 is a transiently expressed non-coding RNA essential for human endoderm formation
Source: eLife. 2023 Jan 31;12:e83077. doi: 10.7554/eLife.83077 (PMC9889090; doi:10.7554/eLife.83077)
Supplement: Figure 4—source data 1. [file elife-83077-fig4-data1.zip]

Archive with 16 entries (15 files):
- Figure 4 - source data 1 83077/
- __MACOSX/._Figure 4 - source data 1 83077
- Figure 4 - source data 1 83077/Day_5_GAPDH(left)_GAPDH(right)_raw.scn
- __MACOSX/Figure 4 - source data 1 83077/._Day_5_GAPDH(left)_GAPDH(right)_raw.scn
- Figure 4 - source data 1 83077/Day_5_JNK(left)_pJNK(right)_raw.scn
- __MACOSX/Figure 4 - source data 1 83077/._Day_5_JNK(left)_pJNK(right)_raw.scn
- Figure 4 - source data 1 83077/Day_5_GAPDH(left)_GAPDH(right)_raw_labeled.jpg
- __MACOSX/Figure 4 - source data 1 83077/._Day_5_GAPDH(left)_GAPDH(right)_raw_labeled.jpg
- Figure 4 - source data 1 83077/Quantification.xlsx
- __MACOSX/Figure 4 - source data 1 83077/._Quantification.xlsx
- Figure 4 - source data 1 83077/Day_5_GAPDH(left)_GAPDH(right)_raw_unlabeled.tif
- __MACOSX/Figure 4 - source data 1 83077/._Day_5_GAPDH(left)_GAPDH(right)_raw_unlabeled.tif
- Figure 4 - source data 1 83077/Day_5_JNK(left)_pJNK(right)_raw_labeled.jpg
- __MACOSX/Figure 4 - source data 1 83077/._Day_5_JNK(left)_pJNK(right)_raw_labeled.jpg
- Figure 4 - source data 1 83077/Day_5_JNK(left)_pJNK(right)_raw_unlabeled.tif
- __MACOSX/Figure 4 - source data 1 83077/._Day_5_JNK(left)_pJNK(right)_raw_unlabeled.tif
