# Supplementary material for: T-REX17 is a transiently expressed non-coding RNA essential for human endoderm formation
Source: eLife. 2023 Jan 31;12:e83077. doi: 10.7554/eLife.83077 (PMC9889090; doi:10.7554/eLife.83077)
Supplement: Figure 4—figure supplement 2—source data 1. [file elife-83077-fig4-figsupp2-data1.zip]

Archive with 20 entries (19 files):
- Meissner_30-08-2022-RA-eLife-83077R1_Figure_4_figure_supplement_2_source_data_1/
- __MACOSX/._Meissner_30-08-2022-RA-eLife-83077R1_Figure_4_figure_supplement_2_source_data_1
- Meissner_30-08-2022-RA-eLife-83077R1_Figure_4_figure_supplement_2_source_data_1/Day_3_JNK(left)_pJNK(right)_WB_raw.scn
- __MACOSX/Meissner_30-08-2022-RA-eLife-83077R1_Figure_4_figure_supplement_2_source_data_1/._Day_3_JNK(left)_pJNK(right)_WB_raw.scn
- Meissner_30-08-2022-RA-eLife-83077R1_Figure_4_figure_supplement_2_source_data_1/Day_0_JNK(left)_pJNK(right)_WB_raw_unlabeled.tif
- __MACOSX/Meissner_30-08-2022-RA-eLife-83077R1_Figure_4_figure_supplement_2_source_data_1/._Day_0_JNK(left)_pJNK(right)_WB_raw_unlabeled.tif
- Meissner_30-08-2022-RA-eLife-83077R1_Figure_4_figure_supplement_2_source_data_1/JNKi_WB_Day_5_JNK(left)_pJNK(right)_raw_labeled.jpg
- __MACOSX/Meissner_30-08-2022-RA-eLife-83077R1_Figure_4_figure_supplement_2_source_data_1/._JNKi_WB_Day_5_JNK(left)_pJNK(right)_raw_labeled.jpg
- Meissner_30-08-2022-RA-eLife-83077R1_Figure_4_figure_supplement_2_source_data_1/Day_0_JNK(left)_pJNK(right)_WB_raw.scn
- __MACOSX/Meissner_30-08-2022-RA-eLife-83077R1_Figure_4_figure_supplement_2_source_data_1/._Day_0_JNK(left)_pJNK(right)_WB_raw.scn
- Meissner_30-08-2022-RA-eLife-83077R1_Figure_4_figure_supplement_2_source_data_1/Day_3_JNK(left)_pJNK(right)_WB_raw_unlabeled.tif
- __MACOSX/Meissner_30-08-2022-RA-eLife-83077R1_Figure_4_figure_supplement_2_source_data_1/._Day_3_JNK(left)_pJNK(right)_WB_raw_unlabeled.tif
- Meissner_30-08-2022-RA-eLife-83077R1_Figure_4_figure_supplement_2_source_data_1/JNKi_WB_Day_5_JNK(left)_pJNK(right)_raw_unlabeled.tif
- __MACOSX/Meissner_30-08-2022-RA-eLife-83077R1_Figure_4_figure_supplement_2_source_data_1/._JNKi_WB_Day_5_JNK(left)_pJNK(right)_raw_unlabeled.tif
- Meissner_30-08-2022-RA-eLife-83077R1_Figure_4_figure_supplement_2_source_data_1/Day_3_JNK(left)_pJNK(right)_WB_raw_labeled.jpg
- __MACOSX/Meissner_30-08-2022-RA-eLife-83077R1_Figure_4_figure_supplement_2_source_data_1/._Day_3_JNK(left)_pJNK(right)_WB_raw_labeled.jpg
- Meissner_30-08-2022-RA-eLife-83077R1_Figure_4_figure_supplement_2_source_data_1/JNKi_WB_Day_5_JNK(left)_pJNK(right)_raw.scn
- __MACOSX/Meissner_30-08-2022-RA-eLife-83077R1_Figure_4_figure_supplement_2_source_data_1/._JNKi_WB_Day_5_JNK(left)_pJNK(right)_raw.scn
- Meissner_30-08-2022-RA-eLife-83077R1_Figure_4_figure_supplement_2_source_data_1/Day_0_JNK(left)_pJNK(right)_WB_raw_labeled.jpg
- __MACOSX/Meissner_30-08-2022-RA-eLife-83077R1_Figure_4_figure_supplement_2_source_data_1/._Day_0_JNK(left)_pJNK(right)_WB_raw_labeled.jpg
