# Supplementary material for: T-REX17 is a transiently expressed non-coding RNA essential for human endoderm formation
Source: eLife. 2023 Jan 31;12:e83077. doi: 10.7554/eLife.83077 (PMC9889090; doi:10.7554/eLife.83077)
Supplement: Source code 1. [file elife-83077-code1.zip]

Archive with 66 entries (56 files):
- Alex_4C/
- __MACOSX/._Alex_4C
- Alex_4C/analysis/
- __MACOSX/Alex_4C/._analysis
- Alex_4C/data/
- __MACOSX/Alex_4C/._data
- Alex_4C/analysis/iRegion_Counts/
- __MACOSX/Alex_4C/analysis/._iRegion_Counts
- Alex_4C/analysis/Deprecate/
- __MACOSX/Alex_4C/analysis/._Deprecate
- Alex_4C/analysis/longrange/
- __MACOSX/Alex_4C/analysis/._longrange
- Alex_4C/analysis/bedGraph/
- __MACOSX/Alex_4C/analysis/._bedGraph
- Alex_4C/data/run_pipe_R2.sh
- __MACOSX/Alex_4C/data/._run_pipe_R2.sh
- Alex_4C/data/run_pipe_merge.sh
- __MACOSX/Alex_4C/data/._run_pipe_merge.sh
- Alex_4C/data/rename.sh
- __MACOSX/Alex_4C/data/._rename.sh
- Alex_4C/data/run_pipe.sh
- __MACOSX/Alex_4C/data/._run_pipe.sh
- Alex_4C/data/rename_old.sh
- __MACOSX/Alex_4C/data/._rename_old.sh
- Alex_4C/data/readme.sh
- __MACOSX/Alex_4C/data/._readme.sh
- Alex_4C/data/run_bg2lr.sh
- __MACOSX/Alex_4C/data/._run_bg2lr.sh
- Alex_4C/data/bedgraph2longrange.sh
- __MACOSX/Alex_4C/data/._bedgraph2longrange.sh
- Alex_4C/analysis/iRegion_Counts/iRegion_Counts.R
- __MACOSX/Alex_4C/analysis/iRegion_Counts/._iRegion_Counts.R
- Alex_4C/analysis/iRegion_Counts/Track_Plot.R
- __MACOSX/Alex_4C/analysis/iRegion_Counts/._Track_Plot.R
- Alex_4C/analysis/iRegion_Counts/Track_Plot_lncRNA.R
- __MACOSX/Alex_4C/analysis/iRegion_Counts/._Track_Plot_lncRNA.R
- Alex_4C/analysis/Deprecate/4cseq/
- __MACOSX/Alex_4C/analysis/Deprecate/._4cseq
- Alex_4C/analysis/Deprecate/FourCSeq/
- __MACOSX/Alex_4C/analysis/Deprecate/._FourCSeq
- Alex_4C/analysis/longrange/readme
- __MACOSX/Alex_4C/analysis/longrange/._readme
- Alex_4C/analysis/bedGraph/readme
- __MACOSX/Alex_4C/analysis/bedGraph/._readme
- Alex_4C/analysis/Deprecate/4cseq/4cseqpipe.pl
- __MACOSX/Alex_4C/analysis/Deprecate/4cseq/._4cseqpipe.pl
- Alex_4C/analysis/Deprecate/4cseq/scripts/
- __MACOSX/Alex_4C/analysis/Deprecate/4cseq/._scripts
- Alex_4C/analysis/Deprecate/4cseq/readme.sh
- __MACOSX/Alex_4C/analysis/Deprecate/4cseq/._readme.sh
- Alex_4C/analysis/Deprecate/FourCSeq/Alex_4C.R
- __MACOSX/Alex_4C/analysis/Deprecate/FourCSeq/._Alex_4C.R
- Alex_4C/analysis/Deprecate/4cseq/scripts/color_def_script.r
- __MACOSX/Alex_4C/analysis/Deprecate/4cseq/scripts/._color_def_script.r
- Alex_4C/analysis/Deprecate/4cseq/scripts/gen_nearcis_scales.pl
- __MACOSX/Alex_4C/analysis/Deprecate/4cseq/scripts/._gen_nearcis_scales.pl
- Alex_4C/analysis/Deprecate/4cseq/scripts/extract_restrict_sites.pl
- __MACOSX/Alex_4C/analysis/Deprecate/4cseq/scripts/._extract_restrict_sites.pl
- Alex_4C/analysis/Deprecate/4cseq/scripts/4cmap.sh
- __MACOSX/Alex_4C/analysis/Deprecate/4cseq/scripts/._4cmap.sh
- Alex_4C/analysis/Deprecate/4cseq/scripts/norm_and_combine_nearcis.r
- __MACOSX/Alex_4C/analysis/Deprecate/4cseq/scripts/._norm_and_combine_nearcis.r
- Alex_4C/analysis/Deprecate/4cseq/scripts/create_nearcis_plots.r
- __MACOSX/Alex_4C/analysis/Deprecate/4cseq/scripts/._create_nearcis_plots.r
- Alex_4C/analysis/Deprecate/4cseq/scripts/convert_4c_sites.pl
- __MACOSX/Alex_4C/analysis/Deprecate/4cseq/scripts/._convert_4c_sites.pl
