# Supplementary material for: T-REX17 is a transiently expressed non-coding RNA essential for human endoderm formation
Source: eLife. 2023 Jan 31;12:e83077. doi: 10.7554/eLife.83077 (PMC9889090; doi:10.7554/eLife.83077)
Supplement: Source code 1. [file elife-83077-code1.zip › Alex_4C/data/rename.sh]

mv mpimg_L14577-1_AM-DNA-031_S1_R1_001.fastq.gz WT_undiff_ND23660834_ongene_Rep1_R1.fastq.gz
mv mpimg_L14578-1_AM-DNA-032_S2_R1_001.fastq.gz WT_undiff_ND23660834_ongene_Rep2_R1.fastq.gz
mv mpimg_L14579-1_AM-DNA-033_S3_R1_001.fastq.gz WT_undiff_ND23660834_ongene_Rep3_R1.fastq.gz
mv mpimg_L14580-1_AM-DNA-034_S4_R1_001.fastq.gz WT_undiff_ND23657852_closeCTCF_Rep1_R1.fastq.gz
mv mpimg_L14581-1_AM-DNA-035_S5_R1_001.fastq.gz WT_undiff_ND23657852_closeCTCF_Rep2_R1.fastq.gz
mv mpimg_L14582-1_AM-DNA-036_S6_R1_001.fastq.gz WT_undiff_ND23657852_closeCTCF_Rep3_R1.fastq.gz
mv mpimg_L14583-1_AM-DNA-037_S7_R1_001.fastq.gz WT_undiff_ND23658528_onDMR_Rep1_R1.fastq.gz
mv mpimg_L14584-1_AM-DNA-038_S8_R1_001.fastq.gz WT_undiff_ND23658528_onDMR_Rep2_R1.fastq.gz
mv mpimg_L14585-1_AM-DNA-039_S9_R1_001.fastq.gz WT_undiff_ND23658528_onDMR_Rep3_R1.fastq.gz
mv mpimg_L14586-1_AM-DNA-040_S10_R1_001.fastq.gz WT_undiff_ND23658576_closeDMR_Rep1_R1.fastq.gz
mv mpimg_L14587-1_AM-DNA-041_S11_R1_001.fastq.gz WT_undiff_ND23658576_closeDMR_Rep2_R1.fastq.gz
mv mpimg_L14588-1_AM-DNA-042_S12_R1_001.fastq.gz WT_undiff_ND23658576_closeDMR_Rep3_R1.fastq.gz
mv mpimg_L14589-1_AM-DNA-043_S13_R1_001.fastq.gz WT_undiff_mod.ND23657570_upstreamTADcrtl_Rep1_R1.fastq.gz
mv mpimg_L14590-1_AM-DNA-044_S14_R1_001.fastq.gz WT_undiff_mod.ND23657570_upstreamTADcrtl_Rep2_R1.fastq.gz
mv mpimg_L14591-1_AM-DNA-045_S15_R1_001.fastq.gz WT_undiff_mod.ND23657570_upstreamTADcrtl_Rep3_R1.fastq.gz
mv mpimg_L14592-1_AM-DNA-046_S16_R1_001.fastq.gz KO_undiff_ND23660834_ongene_Rep1_R1.fastq.gz
mv mpimg_L14593-1_AM-DNA-047_S17_R1_001.fastq.gz KO_undiff_ND23660834_ongene_Rep2_R1.fastq.gz
mv mpimg_L14594-1_AM-DNA-048_S18_R1_001.fastq.gz KO_undiff_ND23660834_ongene_Rep3_R1.fastq.gz
mv mpimg_L14595-1_AM-DNA-049_S19_R1_001.fastq.gz KO_undiff_ND23657852_closeCTCF_Rep1_R1.fastq.gz
mv mpimg_L14596-1_AM-DNA-050_S20_R1_001.fastq.gz KO_undiff_ND23657852_closeCTCF_Rep2_R1.fastq.gz
mv mpimg_L14597-1_AM-DNA-051_S21_R1_001.fastq.gz KO_undiff_ND23657852_closeCTCF_Rep3_R1.fastq.gz
mv mpimg_L14598-1_AM-DNA-052_S22_R1_001.fastq.gz KO_undiff_ND23658528_onDMR_Rep1_R1.fastq.gz
mv mpimg_L14599-1_AM-DNA-053_S23_R1_001.fastq.gz KO_undiff_ND23658528_onDMR_Rep2_R1.fastq.gz
mv mpimg_L14600-1_AM-DNA-054_S24_R1_001.fastq.gz KO_undiff_ND23658528_onDMR_Rep3_R1.fastq.gz
mv mpimg_L14601-1_AM-DNA-055_S25_R1_001.fastq.gz KO_undiff_ND23658576_closeDMR_Rep1_R1.fastq.gz
mv mpimg_L14602-1_AM-DNA-056_S26_R1_001.fastq.gz KO_undiff_ND23658576_closeDMR_Rep2_R1.fastq.gz
mv mpimg_L14603-1_AM-DNA-057_S27_R1_001.fastq.gz KO_undiff_ND23658576_closeDMR_Rep3_R1.fastq.gz
mv mpimg_L14604-1_AM-DNA-058_S28_R1_001.fastq.gz KO_undiff_mod.ND23657570_upstreamTADcrtl_Rep1_R1.fastq.gz
mv mpimg_L14605-1_AM-DNA-059_S29_R1_001.fastq.gz KO_undiff_mod.ND23657570_upstreamTADcrtl_Rep2_R1.fastq.gz
mv mpimg_L14606-1_AM-DNA-060_S30_R1_001.fastq.gz KO_undiff_mod.ND23657570_upstreamTADcrtl_Rep3_R1.fastq.gz
mv mpimg_L14607-1_AM-DNA-061_S31_R1_001.fastq.gz WT_dEN_CXCR4pos_ND23660834_ongene_Rep1_R1.fastq.gz
mv mpimg_L14608-1_AM-DNA-062_S32_R1_001.fastq.gz WT_dEN_CXCR4pos_ND23660834_ongene_Rep2_R1.fastq.gz
mv mpimg_L14609-1_AM-DNA-063_S33_R1_001.fastq.gz WT_dEN_CXCR4pos_ND23660834_ongene_Rep3_R1.fastq.gz
mv mpimg_L14610-1_AM-DNA-064_S34_R1_001.fastq.gz WT_dEN_CXCR4pos_ND23657852_closeCTCF_Rep1_R1.fastq.gz
mv mpimg_L14611-1_AM-DNA-065_S35_R1_001.fastq.gz WT_dEN_CXCR4pos_ND23657852_closeCTCF_Rep2_R1.fastq.gz
mv mpimg_L14612-1_AM-DNA-066_S36_R1_001.fastq.gz WT_dEN_CXCR4pos_mod.ND23657570_upstreamTADcrtl_Rep2_R1.fastq.gz
mv mpimg_L14613-1_AM-DNA-067_S37_R1_001.fastq.gz WT_dEN_CXCR4pos_mod.ND23657570_upstreamTADcrtl_Rep1_R1.fastq.gz
mv mpimg_L14614-1_AM-DNA-068_S38_R1_001.fastq.gz WT_dEN_CXCR4pos_ND23658576_closeDMR_Rep2_R1.fastq.gz
mv mpimg_L14615-1_AM-DNA-069_S39_R1_001.fastq.gz WT_dEN_CXCR4pos_ND23658576_closeDMR_Rep3_R1.fastq.gz
mv mpimg_L14616-1_AM-DNA-070_S40_R1_001.fastq.gz WT_dEN_CXCR4pos_ND23658576_closeDMR_Rep1_R1.fastq.gz
mv mpimg_L14617-1_AM-DNA-071_S41_R1_001.fastq.gz WT_dEN_CXCR4pos_ND23658528_onDMR_Rep2_R1.fastq.gz
mv mpimg_L14618-1_AM-DNA-072_S42_R1_001.fastq.gz WT_dEN_CXCR4pos_ND23658528_onDMR_Rep3_R1.fastq.gz
mv mpimg_L14619-1_AM-DNA-073_S43_R1_001.fastq.gz WT_dEN_CXCR4pos_ND23658528_onDMR_Rep1_R1.fastq.gz
mv mpimg_L14620-1_AM-DNA-074_S44_R1_001.fastq.gz WT_dEN_CXCR4pos_ND23657852_closeCTCF_Rep3_R1.fastq.gz
mv mpimg_L14621-1_AM-DNA-075_S45_R1_001.fastq.gz WT_dEN_CXCR4pos_mod.ND23657570_upstreamTADcrtl_Rep3_R1.fastq.gz

mv mpimg_L14577-1_AM-DNA-031_S1_R2_001.fastq.gz WT_undiff_ND23660834_ongene_Rep1_R2.fastq.gz
mv mpimg_L14578-1_AM-DNA-032_S2_R2_001.fastq.gz WT_undiff_ND23660834_ongene_Rep2_R2.fastq.gz
mv mpimg_L14579-1_AM-DNA-033_S3_R2_001.fastq.gz WT_undiff_ND23660834_ongene_Rep3_R2.fastq.gz
mv mpimg_L14580-1_AM-DNA-034_S4_R2_001.fastq.gz WT_undiff_ND23657852_closeCTCF_Rep1_R2.fastq.gz
mv mpimg_L14581-1_AM-DNA-035_S5_R2_001.fastq.gz WT_undiff_ND23657852_closeCTCF_Rep2_R2.fastq.gz
mv mpimg_L14582-1_AM-DNA-036_S6_R2_001.fastq.gz WT_undiff_ND23657852_closeCTCF_Rep3_R2.fastq.gz
mv mpimg_L14583-1_AM-DNA-037_S7_R2_001.fastq.gz WT_undiff_ND23658528_onDMR_Rep1_R2.fastq.gz
mv mpimg_L14584-1_AM-DNA-038_S8_R2_001.fastq.gz WT_undiff_ND23658528_onDMR_Rep2_R2.fastq.gz
mv mpimg_L14585-1_AM-DNA-039_S9_R2_001.fastq.gz WT_undiff_ND23658528_onDMR_Rep3_R2.fastq.gz
mv mpimg_L14586-1_AM-DNA-040_S10_R2_001.fastq.gz WT_undiff_ND23658576_closeDMR_Rep1_R2.fastq.gz
mv mpimg_L14587-1_AM-DNA-041_S11_R2_001.fastq.gz WT_undiff_ND23658576_closeDMR_Rep2_R2.fastq.gz
mv mpimg_L14588-1_AM-DNA-042_S12_R2_001.fastq.gz WT_undiff_ND23658576_closeDMR_Rep3_R2.fastq.gz
mv mpimg_L14589-1_AM-DNA-043_S13_R2_001.fastq.gz WT_undiff_mod.ND23657570_upstreamTADcrtl_Rep1_R2.fastq.gz
mv mpimg_L14590-1_AM-DNA-044_S14_R2_001.fastq.gz WT_undiff_mod.ND23657570_upstreamTADcrtl_Rep2_R2.fastq.gz
mv mpimg_L14591-1_AM-DNA-045_S15_R2_001.fastq.gz WT_undiff_mod.ND23657570_upstreamTADcrtl_Rep3_R2.fastq.gz
mv mpimg_L14592-1_AM-DNA-046_S16_R2_001.fastq.gz KO_undiff_ND23660834_ongene_Rep1_R2.fastq.gz
mv mpimg_L14593-1_AM-DNA-047_S17_R2_001.fastq.gz KO_undiff_ND23660834_ongene_Rep2_R2.fastq.gz
mv mpimg_L14594-1_AM-DNA-048_S18_R2_001.fastq.gz KO_undiff_ND23660834_ongene_Rep3_R2.fastq.gz
mv mpimg_L14595-1_AM-DNA-049_S19_R2_001.fastq.gz KO_undiff_ND23657852_closeCTCF_Rep1_R2.fastq.gz
mv mpimg_L14596-1_AM-DNA-050_S20_R2_001.fastq.gz KO_undiff_ND23657852_closeCTCF_Rep2_R2.fastq.gz
mv mpimg_L14597-1_AM-DNA-051_S21_R2_001.fastq.gz KO_undiff_ND23657852_closeCTCF_Rep3_R2.fastq.gz
mv mpimg_L14598-1_AM-DNA-052_S22_R2_001.fastq.gz KO_undiff_ND23658528_onDMR_Rep1_R2.fastq.gz
mv mpimg_L14599-1_AM-DNA-053_S23_R2_001.fastq.gz KO_undiff_ND23658528_onDMR_Rep2_R2.fastq.gz
mv mpimg_L14600-1_AM-DNA-054_S24_R2_001.fastq.gz KO_undiff_ND23658528_onDMR_Rep3_R2.fastq.gz
mv mpimg_L14601-1_AM-DNA-055_S25_R2_001.fastq.gz KO_undiff_ND23658576_closeDMR_Rep1_R2.fastq.gz
mv mpimg_L14602-1_AM-DNA-056_S26_R2_001.fastq.gz KO_undiff_ND23658576_closeDMR_Rep2_R2.fastq.gz
mv mpimg_L14603-1_AM-DNA-057_S27_R2_001.fastq.gz KO_undiff_ND23658576_closeDMR_Rep3_R2.fastq.gz
mv mpimg_L14604-1_AM-DNA-058_S28_R2_001.fastq.gz KO_undiff_mod.ND23657570_upstreamTADcrtl_Rep1_R2.fastq.gz
mv mpimg_L14605-1_AM-DNA-059_S29_R2_001.fastq.gz KO_undiff_mod.ND23657570_upstreamTADcrtl_Rep2_R2.fastq.gz
mv mpimg_L14606-1_AM-DNA-060_S30_R2_001.fastq.gz KO_undiff_mod.ND23657570_upstreamTADcrtl_Rep3_R2.fastq.gz
mv mpimg_L14607-1_AM-DNA-061_S31_R2_001.fastq.gz WT_dEN_CXCR4pos_ND23660834_ongene_Rep1_R2.fastq.gz
mv mpimg_L14608-1_AM-DNA-062_S32_R2_001.fastq.gz WT_dEN_CXCR4pos_ND23660834_ongene_Rep2_R2.fastq.gz
mv mpimg_L14609-1_AM-DNA-063_S33_R2_001.fastq.gz WT_dEN_CXCR4pos_ND23660834_ongene_Rep3_R2.fastq.gz
mv mpimg_L14610-1_AM-DNA-064_S34_R2_001.fastq.gz WT_dEN_CXCR4pos_ND23657852_closeCTCF_Rep1_R2.fastq.gz
mv mpimg_L14611-1_AM-DNA-065_S35_R2_001.fastq.gz WT_dEN_CXCR4pos_ND23657852_closeCTCF_Rep2_R2.fastq.gz
mv mpimg_L14612-1_AM-DNA-066_S36_R2_001.fastq.gz WT_dEN_CXCR4pos_mod.ND23657570_upstreamTADcrtl_Rep2_R2.fastq.gz
mv mpimg_L14613-1_AM-DNA-067_S37_R2_001.fastq.gz WT_dEN_CXCR4pos_mod.ND23657570_upstreamTADcrtl_Rep1_R2.fastq.gz
mv mpimg_L14614-1_AM-DNA-068_S38_R2_001.fastq.gz WT_dEN_CXCR4pos_ND23658576_closeDMR_Rep2_R2.fastq.gz
mv mpimg_L14615-1_AM-DNA-069_S39_R2_001.fastq.gz WT_dEN_CXCR4pos_ND23658576_closeDMR_Rep3_R2.fastq.gz
mv mpimg_L14616-1_AM-DNA-070_S40_R2_001.fastq.gz WT_dEN_CXCR4pos_ND23658576_closeDMR_Rep1_R2.fastq.gz
mv mpimg_L14617-1_AM-DNA-071_S41_R2_001.fastq.gz WT_dEN_CXCR4pos_ND23658528_onDMR_Rep2_R2.fastq.gz
mv mpimg_L14618-1_AM-DNA-072_S42_R2_001.fastq.gz WT_dEN_CXCR4pos_ND23658528_onDMR_Rep3_R2.fastq.gz
mv mpimg_L14619-1_AM-DNA-073_S43_R2_001.fastq.gz WT_dEN_CXCR4pos_ND23658528_onDMR_Rep1_R2.fastq.gz
mv mpimg_L14620-1_AM-DNA-074_S44_R2_001.fastq.gz WT_dEN_CXCR4pos_ND23657852_closeCTCF_Rep3_R2.fastq.gz
mv mpimg_L14621-1_AM-DNA-075_S45_R2_001.fastq.gz WT_dEN_CXCR4pos_mod.ND23657570_upstreamTADcrtl_Rep3_R2.fastq.gz
