# Supplementary material for: T-REX17 is a transiently expressed non-coding RNA essential for human endoderm formation
Source: eLife. 2023 Jan 31;12:e83077. doi: 10.7554/eLife.83077 (PMC9889090; doi:10.7554/eLife.83077)
Supplement: Source code 1. [file elife-83077-code1.zip › Alex_4C/data/readme.sh]

## prepare cmd for running pipeline
paste <(cut -d' ' -f3 rename.sh |head -n 45) <(cut -f15 ../info/Data_summary_table.txt |awk 'NR>1 {print toupper($0)}' |sed 's/CATG$//g') |sed 's/\t/ /g' |sed 's/^/bior_4C_preprocess.sh /g' |sed 's/$/ hg19 134/g' > run_pipe.sh 
ls --color=no |grep "_Rep" |sed 's/_R[0-9]$//g' |sort -u |sed 's/^/bior_4C_preprocess_merge2End.sh /g' > run_pipe_merge.sh
