# Supplementary material for: T-REX17 is a transiently expressed non-coding RNA essential for human endoderm formation
Source: eLife. 2023 Jan 31;12:e83077. doi: 10.7554/eLife.83077 (PMC9889090; doi:10.7554/eLife.83077)
Supplement: Source code 1. [file elife-83077-code1.zip › Alex_4C/data/run_bg2lr.sh]

bash bedgraph2longrange.sh KO_undiff_mod.ND23657570_upstreamTADcrtl_Rep1
bash bedgraph2longrange.sh KO_undiff_mod.ND23657570_upstreamTADcrtl_Rep2
bash bedgraph2longrange.sh KO_undiff_mod.ND23657570_upstreamTADcrtl_Rep3
bash bedgraph2longrange.sh KO_undiff_ND23657852_closeCTCF_Rep1
bash bedgraph2longrange.sh KO_undiff_ND23657852_closeCTCF_Rep2
bash bedgraph2longrange.sh KO_undiff_ND23657852_closeCTCF_Rep3
bash bedgraph2longrange.sh KO_undiff_ND23658528_onDMR_Rep1
bash bedgraph2longrange.sh KO_undiff_ND23658528_onDMR_Rep2
bash bedgraph2longrange.sh KO_undiff_ND23658528_onDMR_Rep3
bash bedgraph2longrange.sh KO_undiff_ND23658576_closeDMR_Rep1
bash bedgraph2longrange.sh KO_undiff_ND23658576_closeDMR_Rep2
bash bedgraph2longrange.sh KO_undiff_ND23658576_closeDMR_Rep3
bash bedgraph2longrange.sh KO_undiff_ND23660834_ongene_Rep1
bash bedgraph2longrange.sh KO_undiff_ND23660834_ongene_Rep2
bash bedgraph2longrange.sh KO_undiff_ND23660834_ongene_Rep3
bash bedgraph2longrange.sh WT_dEN_CXCR4pos_mod.ND23657570_upstreamTADcrtl_Rep1
bash bedgraph2longrange.sh WT_dEN_CXCR4pos_mod.ND23657570_upstreamTADcrtl_Rep2
bash bedgraph2longrange.sh WT_dEN_CXCR4pos_mod.ND23657570_upstreamTADcrtl_Rep3
bash bedgraph2longrange.sh WT_dEN_CXCR4pos_ND23657852_closeCTCF_Rep1
bash bedgraph2longrange.sh WT_dEN_CXCR4pos_ND23657852_closeCTCF_Rep2
bash bedgraph2longrange.sh WT_dEN_CXCR4pos_ND23657852_closeCTCF_Rep3
bash bedgraph2longrange.sh WT_dEN_CXCR4pos_ND23658528_onDMR_Rep1
bash bedgraph2longrange.sh WT_dEN_CXCR4pos_ND23658528_onDMR_Rep2
bash bedgraph2longrange.sh WT_dEN_CXCR4pos_ND23658528_onDMR_Rep3
bash bedgraph2longrange.sh WT_dEN_CXCR4pos_ND23658576_closeDMR_Rep1
bash bedgraph2longrange.sh WT_dEN_CXCR4pos_ND23658576_closeDMR_Rep2
bash bedgraph2longrange.sh WT_dEN_CXCR4pos_ND23658576_closeDMR_Rep3
bash bedgraph2longrange.sh WT_dEN_CXCR4pos_ND23660834_ongene_Rep1
bash bedgraph2longrange.sh WT_dEN_CXCR4pos_ND23660834_ongene_Rep2
bash bedgraph2longrange.sh WT_dEN_CXCR4pos_ND23660834_ongene_Rep3
bash bedgraph2longrange.sh WT_undiff_mod.ND23657570_upstreamTADcrtl_Rep1
bash bedgraph2longrange.sh WT_undiff_mod.ND23657570_upstreamTADcrtl_Rep2
bash bedgraph2longrange.sh WT_undiff_mod.ND23657570_upstreamTADcrtl_Rep3
bash bedgraph2longrange.sh WT_undiff_ND23657852_closeCTCF_Rep1
bash bedgraph2longrange.sh WT_undiff_ND23657852_closeCTCF_Rep2
bash bedgraph2longrange.sh WT_undiff_ND23657852_closeCTCF_Rep3
bash bedgraph2longrange.sh WT_undiff_ND23658528_onDMR_Rep1
bash bedgraph2longrange.sh WT_undiff_ND23658528_onDMR_Rep2
bash bedgraph2longrange.sh WT_undiff_ND23658528_onDMR_Rep3
bash bedgraph2longrange.sh WT_undiff_ND23658576_closeDMR_Rep1
bash bedgraph2longrange.sh WT_undiff_ND23658576_closeDMR_Rep2
bash bedgraph2longrange.sh WT_undiff_ND23658576_closeDMR_Rep3
bash bedgraph2longrange.sh WT_undiff_ND23660834_ongene_Rep1
bash bedgraph2longrange.sh WT_undiff_ND23660834_ongene_Rep2
bash bedgraph2longrange.sh WT_undiff_ND23660834_ongene_Rep3
