# Supplementary material for: T-REX17 is a transiently expressed non-coding RNA essential for human endoderm formation
Source: eLife. 2023 Jan 31;12:e83077. doi: 10.7554/eLife.83077 (PMC9889090; doi:10.7554/eLife.83077)
Supplement: Source code 1. [file elife-83077-code1.zip › Alex_4C/analysis/bedGraph/readme]

mkdir R1 R2 Merged

cd R1
find ../../../data/ -name *R1.RPM.smooth.bedGraph |xargs -I{} ln -s {} ./
cd -

cd R2
find ../../../data/ -name *R2.RPM.smooth.bedGraph |xargs -I{} ln -s {} ./
cd -

cd Merged
find ../../../data/ -name *merged.RPM.smooth.bedGraph |xargs -I{} ln -s {} ./
cd -
