# Supplementary material for: T-REX17 is a transiently expressed non-coding RNA essential for human endoderm formation
Source: eLife. 2023 Jan 31;12:e83077. doi: 10.7554/eLife.83077 (PMC9889090; doi:10.7554/eLife.83077)
Supplement: Source code 1. [file elife-83077-code1.zip › Alex_4C/analysis/Deprecate/4cseq/scripts/color_def_script.r]

#defines multi-scale color-coding
spec = colorRampPalette(c("white", "gray", "cyan", "lightblue", "blue", "pink", "red"))
spec_func = colorRamp(c("white", "gray", "cyan", "lightblue", "blue", "pink", "red"))
shades = spec(300)

trend_line_color = "black"
trend_line_width = 3
interval_background_color = "light gray"
points_color = "gray66"
