# Supplementary material for: T-REX17 is a transiently expressed non-coding RNA essential for human endoderm formation
Source: eLife. 2023 Jan 31;12:e83077. doi: 10.7554/eLife.83077 (PMC9889090; doi:10.7554/eLife.83077)
Supplement: Source code 1. [file elife-83077-code1.zip › Alex_4C/analysis/Deprecate/4cseq/scripts/4cmap.sh]

#!/bin/bash

export LD_LIBRARY_PATH=bin/

bin/4cMapper $*
