# Supplementary material for: T-REX17 is a transiently expressed non-coding RNA essential for human endoderm formation
Source: eLife. 2023 Jan 31;12:e83077. doi: 10.7554/eLife.83077 (PMC9889090; doi:10.7554/eLife.83077)
Supplement: Source code 2. [file elife-83077-code2.zip]

Archive with 1 entries (1 files):
- 30-08-2022-RA-eLife-83077/Source code 2.ipynb
