# Supplementary material for: T-REX17 is a transiently expressed non-coding RNA essential for human endoderm formation
Source: eLife. 2023 Jan 31;12:e83077. doi: 10.7554/eLife.83077 (PMC9889090; doi:10.7554/eLife.83077)
Supplement: Source code 2. [file elife-83077-code2.zip › 30-08-2022-RA-eLife-83077/Source code 2.ipynb]

# %% [code]
!pip install biopython

# %% [code]
import matplotlib.pyplot as plt
import matplotlib.patches as patches

from Bio import AlignIO

# %% [code]
len1 = 22476 # Human
len2 = 17204 # Mouse
connections = [
    ((0+5,0+1152),(74,1210)), # Water, ex1
    ((13592+19,13592+1825),(11766,14624)), # Water, ex2
    ((15654+3,15654+1899),(13168,16332)), # Water, ex3
    ((2609+1,2609+1267),(1354,3367)), # Water, enh
]

# %% [code]
fig, ax = plt.subplots()
rect_height = 5
vertical_margin = 10
middle_space = 15
rect1_x_start = -1*len1/2
rect2_x_start = -1*len2/2
rect1_y_start = vertical_margin+rect_height+middle_space
rect2_y_start = vertical_margin
rect1 = patches.Rectangle((rect1_x_start, rect1_y_start), len1, rect_height, linewidth=1, edgecolor='r', facecolor='none')
rect2 = patches.Rectangle((rect2_x_start, rect2_y_start), len2, rect_height, linewidth=1, edgecolor='r', facecolor='none')

ax.add_patch(rect1)
ax.add_patch(rect2)

ax.add_patch(patches.Rectangle((rect1_x_start+0, rect1_y_start), 1151, rect_height, linewidth=1, edgecolor='none', facecolor='blue'))
ax.add_patch(patches.Rectangle((rect1_x_start+13592, rect1_y_start), 1824, rect_height, linewidth=1, edgecolor='none', facecolor='blue'))
ax.add_patch(patches.Rectangle((rect1_x_start+15654, rect1_y_start), 1898, rect_height, linewidth=1, edgecolor='none', facecolor='blue'))
ax.add_patch(patches.Rectangle((rect1_x_start+2609, rect1_y_start), 1269, rect_height, linewidth=1, edgecolor='none', facecolor='yellow'))

for c in connections:
  #first_rect = patches.Rectangle((rect1_x_start+c[0][0], rect1_y_start), c[0][1]-c[0][0], rect_height, linewidth=1, edgecolor='none', facecolor='red')
  #second_rect = patches.Rectangle((rect2_x_start+c[1][0], rect2_y_start), c[1][1]-c[1][0], rect_height, linewidth=1, edgecolor='none', facecolor='red')
  #ax.add_patch(first_rect)
  #ax.add_patch(second_rect)
  ax.add_patch(patches.Polygon([
                                [rect1_x_start+c[0][0], rect1_y_start],
                                [rect1_x_start+c[0][1], rect1_y_start],
                                [rect2_x_start+c[1][1], rect2_y_start+rect_height],
                                [rect2_x_start+c[1][0], rect2_y_start+rect_height],
                               ], edgecolor='none', facecolor='red'))

ax.set_xlim(-0.1*max(len1, len2)+-1*max(len1, len2)/2,0.1*max(len1, len2)+max(len1, len2)/2)
ax.set_ylim(0,2*rect_height+2*vertical_margin+middle_space)
ax.set_axis_off()
plt.savefig('/home/water-align.png')
plt.savefig('/home/water-align.svg')
plt.savefig('/home/water-align.pdf')

# %% [code]
len1 = 22477 # Human
len2 = 17204 # Mouse
connections = [
    ((0+102,0+423),(186,503)), # Matcher, ex1
    ((13592+1691,13592+1792),(14465,14608)), # Matcher, ex2
    ((15654+1674,15654+1781),(16131,16248)), # Matcher, ex3
    ((2609+963,2609+1036),(9330,9405)), # Matcher, enh
]

# %% [code]
fig, ax = plt.subplots()
rect_height = 5
vertical_margin = 10
middle_space = 15
rect1_x_start = -1*len1/2
rect2_x_start = -1*len2/2
rect1_y_start = vertical_margin+rect_height+middle_space
rect2_y_start = vertical_margin
rect1 = patches.Rectangle((rect1_x_start, rect1_y_start), len1, rect_height, linewidth=1, edgecolor='r', facecolor='none')
rect2 = patches.Rectangle((rect2_x_start, rect2_y_start), len2, rect_height, linewidth=1, edgecolor='r', facecolor='none')

ax.add_patch(rect1)
ax.add_patch(rect2)

ax.add_patch(patches.Rectangle((rect1_x_start+0, rect1_y_start), 1151, rect_height, linewidth=1, edgecolor='none', facecolor='blue'))
ax.add_patch(patches.Rectangle((rect1_x_start+13592, rect1_y_start), 1824, rect_height, linewidth=1, edgecolor='none', facecolor='blue'))
ax.add_patch(patches.Rectangle((rect1_x_start+15654, rect1_y_start), 1898, rect_height, linewidth=1, edgecolor='none', facecolor='blue'))
ax.add_patch(patches.Rectangle((rect1_x_start+2609, rect1_y_start), 1269, rect_height, linewidth=1, edgecolor='none', facecolor='yellow'))

for c in connections:
  #first_rect = patches.Rectangle((rect1_x_start+c[0][0], rect1_y_start), c[0][1]-c[0][0], rect_height, linewidth=1, edgecolor='none', facecolor='red')
  #second_rect = patches.Rectangle((rect2_x_start+c[1][0], rect2_y_start), c[1][1]-c[1][0], rect_height, linewidth=1, edgecolor='none', facecolor='red')
  #ax.add_patch(first_rect)
  #ax.add_patch(second_rect)
  ax.add_patch(patches.Polygon([
                                [rect1_x_start+c[0][0], rect1_y_start],
                                [rect1_x_start+c[0][1], rect1_y_start],
                                [rect2_x_start+c[1][1], rect2_y_start+rect_height],
                                [rect2_x_start+c[1][0], rect2_y_start+rect_height],
                               ], edgecolor='none', facecolor='red'))

ax.set_xlim(-0.1*max(len1, len2)+-1*max(len1, len2)/2,0.1*max(len1, len2)+max(len1, len2)/2)
ax.set_ylim(0,2*rect_height+2*vertical_margin+middle_space)
ax.set_axis_off()
plt.savefig('/home/matcher-align.png')
plt.savefig('/home/matcher-align.svg')
plt.savefig('/home/matcher-align.pdf')

# %% [code]
aln = AlignIO.read('/home/human-mouse-align-shortmouse.txt', "emboss")

# %% [code]
aligned_seqs = []
seq1_similarity = 0
seq1_similarity_long = 0
seq1_pos = 5-1
seq2_pos = 74-1
match_start = None
i = 0
for pair in zip(aln[0].seq, aln[1].seq):
  i += 1
  if match_start is not None and (pair[0] == '-' or pair[1] == '-'):
    if (seq1_pos-match_start[0]) >= 20:
      aligned_seqs.append(((match_start[0], seq1_pos), (match_start[1], seq2_pos)))
      seq1_similarity_long += seq1_pos-match_start[0]
    seq1_similarity += seq1_pos-match_start[0]
    #aligned_seqs.append(((match_start[0], seq1_pos), (match_start[1], seq2_pos)))
    match_start = None
  if match_start is None and (pair[0] != '-' and pair[1] != '-'):
    match_start = (seq1_pos, seq2_pos)
  if pair[0] != '-': seq1_pos += 1
  if pair[1] != '-': seq2_pos += 1
print(seq1_similarity, seq1_similarity/22476, seq1_similarity_long/22476)

# %% [code]
len1 = 22476 # Human
len2 = 17204 # Mouse
connections = aligned_seqs

# %% [code]
fig, ax = plt.subplots()
rect_height = 5
vertical_margin = 10
middle_space = 15
rect1_x_start = -1*len1/2
rect2_x_start = -1*len2/2
rect1_y_start = vertical_margin+rect_height+middle_space
rect2_y_start = vertical_margin
rect1 = patches.Rectangle((rect1_x_start, rect1_y_start), len1, rect_height, linewidth=1, edgecolor='r', facecolor='none')
rect2 = patches.Rectangle((rect2_x_start, rect2_y_start), len2, rect_height, linewidth=1, edgecolor='r', facecolor='none')

ax.add_patch(patches.Rectangle((rect1_x_start+0, rect1_y_start), 1151, rect_height, linewidth=1, edgecolor='none', facecolor='blue'))
ax.add_patch(patches.Rectangle((rect1_x_start+13592, rect1_y_start), 1824, rect_height, linewidth=1, edgecolor='none', facecolor='blue'))
ax.add_patch(patches.Rectangle((rect1_x_start+15654, rect1_y_start), 1898, rect_height, linewidth=1, edgecolor='none', facecolor='blue'))
ax.add_patch(patches.Rectangle((rect1_x_start+2609, rect1_y_start), 1269, rect_height, linewidth=1, edgecolor='none', facecolor='yellow'))

ax.add_patch(rect1)
ax.add_patch(rect2)

for c in connections:
  #first_rect = patches.Rectangle((rect1_x_start+c[0][0], rect1_y_start), c[0][1]-c[0][0], rect_height, linewidth=1, edgecolor='none', facecolor='red')
  #second_rect = patches.Rectangle((rect2_x_start+c[1][0], rect2_y_start), c[1][1]-c[1][0], rect_height, linewidth=1, edgecolor='none', facecolor='red')
  #ax.add_patch(first_rect)
  #ax.add_patch(second_rect)
  ax.add_patch(patches.Polygon([
                                [rect1_x_start+c[0][0], rect1_y_start],
                                [rect1_x_start+c[0][1], rect1_y_start],
                                [rect2_x_start+c[1][1], rect2_y_start+rect_height],
                                [rect2_x_start+c[1][0], rect2_y_start+rect_height],
                               ], edgecolor='none', facecolor='red'))

ax.set_xlim(-0.1*max(len1, len2)+-1*max(len1, len2)/2,0.1*max(len1, len2)+max(len1, len2)/2)
ax.set_ylim(0,2*rect_height+2*vertical_margin+middle_space)
ax.set_axis_off()
plt.savefig('/home/water-full-align-shortmouse.png')
plt.savefig('/home/water-full-align-shortmouse.svg')
plt.savefig('/home/water-full-align-shortmouse.pdf')

# %% [code]
ex1 = (0,1151)
ex2 = (13592,1824)
ex3 = (15654,1898)
enh = (2609,1269)

# %% [code]
for feature in [ex1, ex2, ex3, enh]:
  similarity = 0
  similarity_long = 0
  seq1_pos = 5-1
  match_start = None
  for pair in zip(aln[0].seq, aln[1].seq):
    if pair[0] != '-': seq1_pos += 1
    if seq1_pos <= feature[0]:
      continue
    in_feature = seq1_pos < (feature[0] + feature[1])
    in_alignment = in_feature and (pair[0] != '-' and pair[1] != '-')
    if match_start is None and in_alignment:
      match_start = seq1_pos
    if match_start is not None and not in_alignment:
      match_len = seq1_pos-match_start
      if match_len >= 20:
        similarity_long += match_len
      similarity += match_len
      match_start = None
    if not in_feature:
      break
  print(similarity/feature[1], similarity_long/feature[1])
